# Supplementary material for: The Listeria monocytogenes persistence factor ClpL is a potent stand-alone disaggregase
Source: eLife. 2024 Apr 10;12:RP92746. doi: 10.7554/eLife.92746 (PMC11006417; doi:10.7554/eLife.92746)
Supplement: Figure 3—figure supplement 2—source data 2. [file elife-92746-fig3-figsupp2-data2.zip]

Archive with 5 entries (4 files):
- Figure 3-figure supplement 2-source data 2/
- Figure 3-figure supplement 2-source data 2/Figure 3-figure supplement 2B_source data 2.png
- __MACOSX/Figure 3-figure supplement 2-source data 2/._Figure 3-figure supplement 2B_source data 2.png
- Figure 3-figure supplement 2-source data 2/Figure 3-figure supplement 2C_source data 2.png
- __MACOSX/Figure 3-figure supplement 2-source data 2/._Figure 3-figure supplement 2C_source data 2.png
