# Supplementary material for: The Listeria monocytogenes persistence factor ClpL is a potent stand-alone disaggregase
Source: eLife. 2024 Apr 10;12:RP92746. doi: 10.7554/eLife.92746 (PMC11006417; doi:10.7554/eLife.92746)
Supplement: Figure 6—source data 1. [file elife-92746-fig6-data1.zip]

Archive with 5 entries (4 files):
- Figure 6-source data 1/
- Figure 6-source data 1/.DS_Store
- __MACOSX/Figure 6-source data 1/._.DS_Store
- Figure 6-source data 1/Figure 6F - source data 1.tif
- __MACOSX/Figure 6-source data 1/._Figure 6F - source data 1.tif
