# Supplementary material for: The Listeria monocytogenes persistence factor ClpL is a potent stand-alone disaggregase
Source: eLife. 2024 Apr 10;12:RP92746. doi: 10.7554/eLife.92746 (PMC11006417; doi:10.7554/eLife.92746)
Supplement: Figure 6—figure supplement 1—source data 1. [file elife-92746-fig6-figsupp1-data1.zip]

Archive with 23 entries (22 files):
- Figure 6-figure supplement 1-source data 1/
- Figure 6-figure supplement 1-source data 1/Figure 6-figure supplement 1A - source data 1j ClpL E352A.tif
- __MACOSX/Figure 6-figure supplement 1-source data 1/._Figure 6-figure supplement 1A - source data 1j ClpL E352A.tif
- Figure 6-figure supplement 1-source data 1/Figure 6-figure supplement 1A - source data 1c ΓêåN-ClpL.tif
- __MACOSX/Figure 6-figure supplement 1-source data 1/._Figure 6-figure supplement 1A - source data 1c ΓêåN-ClpL.tif
- Figure 6-figure supplement 1-source data 1/Figure 6-figure supplement 1A - source data 1e ClpL AB.tif
- __MACOSX/Figure 6-figure supplement 1-source data 1/._Figure 6-figure supplement 1A - source data 1e ClpL AB.tif
- Figure 6-figure supplement 1-source data 1/.DS_Store
- __MACOSX/Figure 6-figure supplement 1-source data 1/._.DS_Store
- Figure 6-figure supplement 1-source data 1/Figure 6-figure supplement 1A - source data 1d ClpL C.tif
- __MACOSX/Figure 6-figure supplement 1-source data 1/._Figure 6-figure supplement 1A - source data 1d ClpL C.tif
- Figure 6-figure supplement 1-source data 1/Figure 6-figure supplement 1A - source data 1f ClpL AC.tif
- __MACOSX/Figure 6-figure supplement 1-source data 1/._Figure 6-figure supplement 1A - source data 1f ClpL AC.tif
- Figure 6-figure supplement 1-source data 1/Figure 6-figure supplement 1A - source data 1i ClpL F354A.tif
- __MACOSX/Figure 6-figure supplement 1-source data 1/._Figure 6-figure supplement 1A - source data 1i ClpL F354A.tif
- Figure 6-figure supplement 1-source data 1/Figure 6-figure supplement 1A - source data 1a ClpL WT.tif
- __MACOSX/Figure 6-figure supplement 1-source data 1/._Figure 6-figure supplement 1A - source data 1a ClpL WT.tif
- Figure 6-figure supplement 1-source data 1/Figure 6-figure supplement 1A - source data 1h ClpL Aro-Ala.tif
- __MACOSX/Figure 6-figure supplement 1-source data 1/._Figure 6-figure supplement 1A - source data 1h ClpL Aro-Ala.tif
- Figure 6-figure supplement 1-source data 1/Figure 6-figure supplement 1A - source data 1b ClpB DWB.tif
- __MACOSX/Figure 6-figure supplement 1-source data 1/._Figure 6-figure supplement 1A - source data 1b ClpB DWB.tif
- Figure 6-figure supplement 1-source data 1/Figure 6-figure supplement 1A - source data 1g ClpL AC.tif
- __MACOSX/Figure 6-figure supplement 1-source data 1/._Figure 6-figure supplement 1A - source data 1g ClpL AC.tif
