# Supplementary material for: The Listeria monocytogenes persistence factor ClpL is a potent stand-alone disaggregase
Source: eLife. 2024 Apr 10;12:RP92746. doi: 10.7554/eLife.92746 (PMC11006417; doi:10.7554/eLife.92746)
Supplement: Figure 6—figure supplement 1—source data 2. [file elife-92746-fig6-figsupp1-data2.zip]

Archive with 5 entries (4 files):
- Figure 6-figure supplement 1-source data 2/
- Figure 6-figure supplement 1-source data 2/Figure 6-figure supplement 1A - source data 2.tiff
- __MACOSX/Figure 6-figure supplement 1-source data 2/._Figure 6-figure supplement 1A - source data 2.tiff
- Figure 6-figure supplement 1-source data 2/.DS_Store
- __MACOSX/Figure 6-figure supplement 1-source data 2/._.DS_Store
